# Supplementary material for: Primary Human M2 Macrophage Subtypes Are Distinguishable by Aqueous Metabolite Profiles
Source: Int J Mol Sci. 2024 Feb 18;25(4):2407. doi: 10.3390/ijms25042407 (PMC10889249; doi:10.3390/ijms25042407)
Supplement: Supplementary file 1 [file ijms-25-02407-s001.zip]

Archive with 1 entries (1 files):
- ijms-2829165-supplementary.pdf
